# Supplementary material for: The Impact of Long COVID on the Quality of Life
Source: Medicina (Kaunas). 2024 Aug 21;60(8):1359. doi: 10.3390/medicina60081359 (PMC11356039; doi:10.3390/medicina60081359)
Supplement: Supplementary file 1 [file medicina-60-01359-s001.zip]

Archive with 1 entries (1 files):
- medicina-3161843-supplementary.pdf
